# Supplementary material for: Metagenomic versus targeted next-generation sequencing for detection of microorganisms in bronchoalveolar lavage fluid among renal transplantation recipients
Source: Front Immunol. 2024 Aug 26;15:1443057. doi: 10.3389/fimmu.2024.1443057 (PMC11381253; doi:10.3389/fimmu.2024.1443057)
Supplement: Supplementary file 1 [file Table1.xlsx]

## Sheet: Table S1
tNGS targeted species	type
Clostridioides difficile	bacteria
Clostridium perfringens	bacteria
Clostridium tertium	bacteria
Corynebacterium diphtheriae	bacteria
Enterococcus faecalis	bacteria
Enterococcus faecium	bacteria
Lactobacillus rhamnosus	bacteria
Lactobacillus salivarius	bacteria
Listeria monocytogenes	bacteria
Mycobacterium abscessus	bacteria
Mycobacterium avium	bacteria
Mycobacterium chelonae	bacteria
Mycobacterium colombiense	bacteria
Mycobacterium fortuitum	bacteria
Mycobacterium haemophilum	bacteria
Mycobacterium intracellulare	bacteria
Mycobacterium kansasii	bacteria
Mycobacterium marinum	bacteria
Mycobacterium tuberculosis complex	bacteria
Mycobacterium xenopi	bacteria
Nocardia abscessus	bacteria
Nocardia asiatica	bacteria
Nocardia asteroides	bacteria
Nocardia brasiliensis	bacteria
Nocardia concava	bacteria
Nocardia farcinica	bacteria
Nocardia nova	bacteria
Nocardia otitidiscaviarum	bacteria
Nocardia terpenica	bacteria
Parvimonas micra	bacteria
Staphylococcus aureus	bacteria
Staphylococcus epidermidis	bacteria
Streptococcus agalactiae	bacteria
Streptococcus anginosus	bacteria
Streptococcus constellatus	bacteria
Streptococcus intermedius	bacteria
Streptococcus oralis	bacteria
Streptococcus pneumoniae	bacteria
Streptococcus pyogenes	bacteria
Streptococcus suis	bacteria
Tropheryma whipplei	bacteria
Abiotrophia defectiva	bacteria
Bacillus anthracis	bacteria
Corynebacterium striatum	bacteria
Staphylococcus hominis	bacteria
Staphylococcus lugdunensis	bacteria
Streptococcus mitis	bacteria
Mycobacterium bovis	bacteria
Bacillus	bacteria
Achromobacter xylosoxidans	bacteria
Acinetobacter baumannii	bacteria
Acinetobacter calcoaceticus	bacteria
Acinetobacter nosocomialis	bacteria
Acinetobacter pittii	bacteria
Bacteroides fragilis	bacteria
Bacteroides stercoris	bacteria
Bartonella henselae	bacteria
Bordetella pertussis	bacteria
Brucella	bacteria
Burkholderia cenocepacia	bacteria
Burkholderia multivorans	bacteria
Burkholderia pseudomallei	bacteria
Coxiella burnetii	bacteria
Elizabethkingia anophelis	bacteria
Elizabethkingia meningoseptica	bacteria
Enterobacter cloacae complex	bacteria
Escherichia coli	bacteria
Fluoribacter bozemanae	bacteria
Fluoribacter gormanii	bacteria
Fusobacterium mortiferum	bacteria
Fusobacterium necrophorum	bacteria
Fusobacterium nucleatum	bacteria
Haemophilus haemolyticus	bacteria
Haemophilus influenzae	bacteria
Haemophilus parainfluenzae	bacteria
Helicobacter pylori	bacteria
Klebsiella aerogenes	bacteria
Klebsiella oxytoca	bacteria
Klebsiella pneumoniae	bacteria
Klebsiella michiganensis	bacteria
Klebsiella variicola	bacteria
Legionella longbeachae	bacteria
Legionella pneumophila	bacteria
Moraxella catarrhalis	bacteria
Morganella morganii	bacteria
Neisseria meningitidis	bacteria
Orientia tsutsugamushi	bacteria
Pasteurella multocida	bacteria
Proteus mirabilis	bacteria
Proteus penneri	bacteria
Proteus vulgaris	bacteria
Pseudomonas aeruginosa	bacteria
Rickettsia	bacteria
Salmonella enterica	bacteria
Serratia marcescens	bacteria
Stenotrophomonas maltophilia	bacteria
Treponema pallidum	bacteria
Vibrio vulnificus	bacteria
Burkholderia cepacia	bacteria
Neisseria gonorrhoeae	bacteria
Vibrio cholerae	bacteria
Yersinia pestis	bacteria
Mycoplasma hominis	bacteria
Mycoplasma pneumoniae	bacteria
Ureaplasma parvum	bacteria
Ureaplasma urealyticum	bacteria
Chlamydia abortus	bacteria
Chlamydia pneumoniae	bacteria
Chlamydia psittaci	bacteria
Chlamydia trachomatis	bacteria
Aspergillus flavus	fungi
Aspergillus fumigatus	fungi
Aspergillus nidulans	fungi
Aspergillus niger	fungi
Aspergillus oryzae	fungi
Aspergillus terreus	fungi
Candida albicans	fungi
Candida auris	fungi
Candida glabrata	fungi
Candida intermedia	fungi
Candida metapsilosis	fungi
Candida orthopsilosis	fungi
Candida parapsilosis	fungi
Candida tropicalis	fungi
Coccidioides immitis	fungi
Cryptococcus gattii	fungi
Cryptococcus neoformans	fungi
Cunninghamella bertholletiae	fungi
Cunninghamella elegans	fungi
Emergomyces orientalis	fungi
Enterocytozoon bieneusi	fungi
Exophiala dermatitidis	fungi
Fusarium	fungi
Histoplasma capsulatum	fungi
Lichtheimia corymbifera	fungi
Lichtheimia ramosa	fungi
Lodderomyces elongisporus	fungi
Lomentospora prolificans	fungi
Meyerozyma guilliermondii	fungi
Mucor	fungi
Mucor circinelloides	fungi
Mucor irregularis	fungi
candida krusei	fungi
Pneumocystis jirovecii	fungi
Rhizomucor pusillus	fungi
Rhizopus delemar	fungi
Rhizopus microsporus	fungi
Rhizopus oryzae	fungi
Saccharomyces cerevisiae	fungi
Scedosporium apiospermum	fungi
Scedosporium boydii	fungi
Talaromyces marneffei	fungi
Trichosporon asahii	fungi
Schizophyllum commune	fungi
Cunninghamella	fungi
Scedosporium	fungi
Adeno associated virus 2	virus
Hepatitis B virus	virus
Human adenovirus	virus
Human alphaherpesvirus 1	virus
Human alphaherpesvirus 2	virus
Human alphaherpesvirus 3	virus
Human betaherpesvirus 5	virus
Human betaherpesvirus 6A	virus
Human betaherpesvirus 6B	virus
Human betaherpesvirus 7	virus
Human bocavirus	virus
Human bocavirus 1	virus
Human bocavirus 2	virus
Human bocavirus 3	virus
Human gammaherpesvirus 4	virus
Human gammaherpesvirus 8	virus
Human papillomavirus	virus
Human papillomavirus type 18	virus
Human papillomavirus type 53	virus
Human papillomavirus type 6	virus
Human parvovirus B19	virus
Human polyomavirus 1	virus
Human polyomavirus 5	virus
Human polyomavirus 6	virus
Human polyomavirus 7	virus
JC polyomavirus	virus
KI polyomavirus	virus
Molluscum contagiosum virus	virus
Monkeypox virus	virus
WU Polyomavirus	virus
Suid alphaherpesvirus 1	virus
Human papillomavirus	virus
Astrovirus MLB1	virus
Coxsackievirus	virus
Coxsackievirus A10	virus
Coxsackievirus A2	virus
Coxsackievirus A4	virus
Coxsackievirus A9	virus
Coxsackievirus B1	virus
Coxsackievirus B3	virus
Dengue virus	virus
Dengue virus 1	virus
Dengue virus 2	virus
Dengue virus 4	virus
Echovirus E11	virus
Echovirus E18	virus
Echovirus E30	virus
Enterovirus	virus
Enterovirus D68	virus
GB virus C	virus
Hantaan orthohantavirus	virus
Hepatitis C virus	virus
Hepatitis C virus genotype 1b	virus
Hepatitis C virus genotype 2	virus
Hepatitis E virus	virus
Human coronavirus 229E	virus
Human coronavirus HKU1	virus
Human coronavirus NL63	virus
Human coronavirus OC43	virus
Human immunodeficiency virus 1	virus
Human metapneumovirus	virus
Human parechovirus 1	virus
Human parechovirus 3	virus
Human respiratory syncytial virus A	virus
Human respiratory syncytial virus B	virus
Human respirovirus 1	virus
Human respirovirus 3	virus
Human rubulavirus 2	virus
Human rubulavirus 4	virus
Influenza A virus	virus
Influenza A virus H7N9	virus
Influenza A virus H1N1	virus
Influenza A virus H3N2	virus
Influenza A virus H5N6	virus
Influenza A virus H9N2	virus
Influenza B virus	virus
Influenza C virus	virus
Japanese encephalitis virus	virus
Measles morbillivirus	virus
Mumps rubulavirus	virus
Norovirus	virus
Rhinovirus	virus
Rhinovirus A	virus
Rhinovirus B	virus
Rhinovirus C	virus
Rotavirus A	virus
Rubella virus	virus
Salivirus	virus
Salivirus FHB	virus
Salivirus NG J1	virus
Seoul orthohantavirus	virus
Severe fever with thrombocytopenia virus	virus
Influenza A virus H3N8	virus
Rabies lyssavirus	virus
Zika virus	virus
Astrovirus	virus
Enterovirus A	virus
Enterovirus B	virus
Enterovirus C	virus
Enterovirus D	virus
Enterovirus G	virus
Angiostrongylus cantonensis	parasite
Balamuthia mandrillaris	parasite
Clonorchis sinensis	parasite
Echinococcus granulosus	parasite
Leishmania donovani	parasite
Leishmania infantum	parasite
Plasmodium falciparum	parasite
Spirometra erinaceieuropaei	parasite
Strongyloides stercoralis	parasite
Taenia solium	parasite
Toxoplasma gondii	parasite
Trichomonas vaginalis	parasite
